# Supplementary material for: Labelling Assessment of Greek “Quality Label” Prepacked Cheeses as the Basis for a Branded Food Composition Database
Source: Nutrients. 2022 Jan 5;14(1):230. doi: 10.3390/nu14010230 (PMC8747277; doi:10.3390/nu14010230)
Supplement: Supplementary file 1 [file nutrients-14-00230-s001.zip]

Archive with 1 entries (1 files):
- nutrients-1500328-supplementary.pdf
